# Supplementary material for: DJ‐1 depletion prevents immunoaging in T‐cell compartments
Source: EMBO Rep. 2022 Jan 17;23(3):e53302. doi: 10.15252/embr.202153302 (PMC8892345; doi:10.15252/embr.202153302)
Supplement: Supplementary file 3 — Source Data for Figure 2 [file EMBR-23-e53302-s004.xlsx]

## Sheet: Naive cell in CD8 T cell
young Sp DJ-1-/-	young Sp DJ-1+/+	young LN DJ-1-/-	young LN DJ-1+/+	aged Sp DJ-1-/-	aged Sp DJ-1+/+	aged LN DJ-1-/-	aged LN DJ-1+/+
76.06	80.87	85.05	86.7	57.7	42.6	74.6	64.9
71.9	74.86	85.67	80.88	65.4	32.7	80.2	64.6
80.06	75.99	84.99	80.46	71	38.9	79.3	61.3
79.86	78.25	86.75	86.47	55.9	49.8	74.2	64
82.85	80.61	88.44	87.44	79	41	83.4	62.7
				77	27.2	81.2	40.7
				76.7		82.6
				64.4		74.5

## Sheet: TEM cell in CD8 T c
young Sp DJ-1-/-	young Sp DJ-1+/+	young LN DJ-1-/-	young LN DJ-1+/+	aged Sp DJ-1-/-	aged Sp DJ-1+/+	aged LN DJ-1-/-	aged LN DJ-1+/+
1.43	1.3	1.05	0.42	8.52	9.63	2.12	4.36
1.96	1.79	0.67	0.81	4.24	18	1.51	4.08
0.96	1.89	0.75	0.83	3.1	23.2	1.82	7.28
0.97	1.71	0.51	0.63	11.3	27.3	2.99	13.6
1.15	1.53	0.47	0.62	2.94	16.7	1.04	4.03
				3.48	24.8	1.47	17.2
				3.73		1.4
				5.14		2.06

## Sheet: PD-1pos in CD8 T cell
young Sp DJ-1-/-	young Sp DJ-1+/+	young LN DJ-1-/-	young LN DJ-1+/+	aged Sp DJ-1-/-	aged Sp DJ-1+/+	aged LN DJ-1-/-	aged LN DJ-1+/+
2.03	2.51	1.42	1.34	4.38	8.9	3.57	7.09
2.13	2.56	1.67	1.75	3.24	13.3	3.13	6.36
1.64	2.6	1.59	1.74	2.93	16.6	3.12	9.87
1.69	2.09	1.77	1.59	5.69	38.2	4.65	24.7
2.47	1.94	1.53	1.74	2.05	11.9	2.05	6.47
				2.47	28.5	2.4	27.9
				2.32		2.43
				3.49		3.7

## Sheet: KI-67pos in CD8 T cell
young Sp DJ-1-/-	young Sp DJ-1+/+	young LN DJ-1-/-	young LN DJ-1+/+	aged Sp DJ-1-/-	aged Sp DJ-1+/+	aged LN DJ-1-/-	aged LN DJ-1+/+
8.8	9.19	7.58	6.94	7.45	14	6.13	8.77
10.13	9.38	7.41	7.28	6.32	14.8	4.66	8.99
9.11	10.51	7.44	7.64	6.54	17.5	5.45	11.1
8.97	10.49	8.2	7.92	13.9	16	10.2	12.6
10.06	10.52	9.01	8.88	5.17	13.8	5.22	9.71
				5.14	18.1	5.86	12.6
				4.1		4.66
				6.6		6.54

## Sheet: IFNg in CD8 T cell PMA_Iono sti
young Sp DJ-1-/-	young Sp DJ-1+/+	young LN DJ-1-/-	young LN DJ-1+/+	aged Sp DJ-1-/-	aged Sp DJ-1+/+	aged LN DJ-1-/-	aged LN DJ-1+/+
11.96	12.25	6.33	8.15	22.7	36.5	12.3	20
13.86	12.26	6.64	10.44	15.2	47.8	45.5	26
11.93	12.68	7.15	8.97	62.8	45.7	8.37	22.5
8.35	10.11	5.33	5.75	15.6	42.2	7.36	20.8
7.46	6.91	5.21	4.81	37.9	53.3	20.2	33.9
				17.9		8.47
				19.3		12.6
				21.3		11.8
				35.1		20.9

## Sheet: KI67pos in naive, EM, CM CD8 T 
Naïve Sp DJ-1-/-	Naïve Sp DJ-1+/+	TEM Sp DJ-1-/-	TEM Sp DJ-1+/+	TCM Sp DJ-1-/-	TCM Sp DJ-1+/+
2.53	6.35	24.57	23.66	12.71	20.06
2.13	4.73	32.92	15.75	12.42	22.04
3.13	10.12	45.45	22.36	12	23.07
11.11	11.52	25.94	20.25	28.29	30.37
6.12	10.38	27.33	17.43	17.88	24.59
1.46	13.63	23.78	19.47	6.59	19.74
7.03	7.46	32.88	18.6	17.01	17.25
1.95		27.91		15.51
2.85		27.18		10.78
1.8		23.65		9.01
2.91		20.5		11.36

## Sheet: old CD8 Tvm based CD44 CD49d
	WT	WT	WT	WT	WT	DJ1-/-	DJ1-/-	DJ1-/-	DJ1-/-
Blood	24.7	44.3	36.9	35.8	27.9	14.2	10.4	15.8	11.8
Spleen	21.4	46.9	33.5	29.4	24.5	14.2	10.3	14.2	11.6

## Sheet: old CD8 Tn based CD44 CD49d
	WT	WT	WT	WT	WT	DJ1-/-	DJ1-/-	DJ1-/-	DJ1-/-
Blood	44	25.1	29.1	42.5	43.8	65.7	69.7	66.4	68.2
Spleen	48	36.1	39.9	56	57.3	75.5	78	71.4	75.1

## Sheet: old CD8 Tmem based CD44 CD49d
	WT	WT	WT	WT	WT	DJ1-/-	DJ1-/-	DJ1-/-	DJ1-/-
Blood	29.8	28.8	31.2	19.7	26.4	18.1	18.1	15.9	17.8
Spleen	27.9	15.6	24.9	13.2	16.5	8.88	10.1	13.1	11.7

## Sheet: young CD8 Tvm based CD44CD49d
	WT	WT	WT	DJ1-/-	DJ1-/-	DJ1-/-	DJ1-/-
Blood	17.7	14.2	10.9	17.1	18.2	14.3	15.8
Spleen	16.4	18.3	16.7	19.6	16.3	16.1	15.9

[truncated: 4 more sheets: young CD8 Tn based CD44CD49d, young CD8 Tmem based CD44CD49d, old CD31 MFI among total CD8, young CD31 MFI among total CD8]
